# Supplementary material for: Transcriptome profiling of transcription factors in Ganoderma lucidum in response to methyl jasmonate
Source: Front Microbiol. 2022 Nov 24;13:1052377. doi: 10.3389/fmicb.2022.1052377 (PMC9730249; doi:10.3389/fmicb.2022.1052377)
Supplement: Supplementary file 1 [file Table_1.XLS]

## Sheet: Sheet1
Supplementary table A.1. Detail information of chemical analysis of G. lucidum.
Note: the formulas with the same colore were isomers; NC: the peak area can't be calculated.
CAS	No.	tR （min）	Identification	Source	Type	Selected ion	Elemental composition	Measured mass	Calculated mass	Mass error	MS/MS fragmentation	Fruiting body	Primordium	Mycelium
2140-61-6	1	0.852	5-Methylcytidine	M, P, F	Alkaloid	[M+H]+	C10H15N3O5	258.111	258.109	6.2	147.0763, 104.1075	100472	202220	-
526-95-4	2	0.874	Gluconic acid	M, P, F	carbohydrate	[M-H]-	C6H12O7	195.058	195.05	6.2	391.1067, 171.0044, 145.0610, 129.0178, 96.9656, 78.9578	NC	868672	47226
57-50-1	3	0.966	Sucrose	P, F	carbohydrate	[M+HCOO]-	C12H22O11	387.113	387.114	-2.8	387.1128, 341.1092, 179.0765	320368	NC	-
6915-15-7	4	1.217	Malic acid	P, F	Organic acid	[M-H]-	C4H6O5	133.013	133.014	0.3	115.0031, 96.9595, 78.9578	16015	NC	-
77-92-9	5	2.199	Citric acid	P	Organic acid	[M-H]-	C6H8O7	191.018	191.019	-4.2	162.8372, 160.8396, 155.9494, 145.8882, 151.8958, 145.8882, 125.8701, 111.0076, 101.9407, 99.9251	15304	-	-
58-96-8	6	3.825	Uridine	M, P, F	Alkaloid	[M-H]-	C9H12N2O6	243.06	243.062	-6.2	289.0671, 166.8641, 160.8422, 146.9633, 125.8724, 111.0184	14637	9832	5481
33605-69-5	7	5.068	Histidylprolinamide	P	Alkaloid	[M+H]+	C11H17N5O2	252.146	252.146	0.8	193.0956, 152.0559, 123. 0540	456	-	-
63-91-2	8	5.365	Phenylalanine	M, P	Alkaloid	[M-H]-	C9H11NO2	164.07	164.071	-7.3	146.9633, 125.8724, 116.9278, 99.9251, 78.9578	-	-	7686
1373049-36-5	9	9.954	hexahydro-​7-​hydroxy-​3-​[(1R)​-​1-​methylpropyl]​-Pyrrolo[1,​2-​a]​pyrazine-​1,​4-​dione	M	Cyclic peptide	[M+H]+	C11H18N2O3	227.141	227.14	5.3	171.0780, 155.0809, 143.0814, 114.0549, 86.0612	-	-	250236
2873-36-1	10	11.547	cyclo(L-Leu-L-Phe)	M	Cyclic peptide	[M+H]+	C14H16N2O3	261.124	261.124	0.4	170.0678, 120.0807	-	-	123327
83-88-5	11	11.666	Riboflavin	P, F	Alkaloid	[M+H]+	C17H20N4O6	377.148	377.146	2.4	243.0861, 198.0660, 172.0884, 145.0757, 128.0612	543	2699	-
5654-86-4	12	11.987	Cyclo(pro-​leu)	M	Cyclic peptide	[M+H]+	C11H18N2O2	211.144	211.145	-1.9	189.0877, 155.0809, 120.0807	-	-	24660
	13	12.784	cyclo(L-IIe-L-Pro)	M	Alkaloid	[M+H]+	C11H18N2O2	211.144	211.145	-1.9	120.081	-	-	65598
3705-26-8	14	14.328	cyclo(L-Phe-L-Pro)	M	Cyclic peptide	[M+H]+	C14H16N2O2	245.129	245.129	-0.4	171.0780, 154.0735, 120.0807, 103.0559	-	-	17999
2457228-73-6	15	15.874	Oregonensin A	F	Phenolic acid	[M-H]-	C16H16O6	303.086	303.087	-1.6	259.0964, 241.0853, 197.8063, 160.8396	-	3361	-
520-26-3	16	16.987	Hesperidin	p	Flavonoid	[M-H]-	C28H34O15	609.184	609.182	3.3	301.0689, 197.8063, 99.9251	4312	-	-
						[M+H]+		611.199	611.198	3.1	303.0845, 177.0546, 153.0162	562	-	-
942936-52-9	17	19.588	12-Hydroxyganoderic acid C2	P, F	Triterpene	[M-H]-	C30H46O8	533.314	533.313	4.9	519.2947, 129.0550	9669	60033	-
						[M+H]+		535.325	535.327	-3.5	517.3142, 407.1666, 204.0864	5152	14912	-
1962094-99-0	18	19.908	Applanatumol S	F	Phenolic acid	[M-H]-	C16H20O6	307.12	307.118	6.2	263.1290, 197.8063, 160.8396, 108.0211	-	35940	-
111-20-6	19	20.056	Sebacic acid	P, F	Organic acid	[M-H]-	C10H18O4	201.114	201.113	6	183.1004, 155.1069, 139.1118, 129.0550, 125.8724, 116.9278, 111.0809, 99.9251	14299	25922	-
20562-02-1	20	20.197	α-Solanine	M	Alkaloid	[M+H]+	C45H73NO15	868.506	868.506	0.3	706.4497, 560.3955, 398.3422, 302.8209, 158.0019, 125.9857, 102.0137, 81.5215	-	-	37562
	21	20.48	Chaconine	M	Alkaloid	[M+H]+	C45H73NO14	852.51	852.511	-0.7	560.3907, 398.3422, 158.0019, 156.0456, 125.9857, 102.0137, 84.9600, 81.5215	-	-	54299
102607-24-9	22	20.602	Ganoderic acid L	P, F	Triterpene	[M+HCOO]-	C30H46O8	579.317	579.317	0.3	533.3093, 515.2996, 303.1577	11485	62459	-
						[M+Na]+		557.309	557.309	0.7	517.3142, 499.3051, 481.3007, 333.2261, 231.1394, 213.1291, 185.1301, 171.1154	2790	13440	-
120462-50-2	23	21.048	Ganoderic acid AP	P	Triterpene	[M-H]-	C30H42O9	545.276	545.275	0.9	527.2654, 509.2527, 483.2728, 465.2658, 453.2274, 415.2130, 317.1751, 197.8063	70448	-	-
						[M+H]+		547.293	547.291	4.4	569.2752, 529.2826, 511.2588, 475.2419, 447.2525, 439.2057, 217.0873	13079	-	-
2296822-02-9	24	21.596	(3β,​7β,​25R)​-3,​7,​20,​24-​tetrahydroxy-​11,​15,​23-​trioxo-​Lanost-​8-​en-​26-​oic acid,	P	Triterpene	[M-H]-	C30H44O9	547.29	547.291	-1.1	529.2793, 375.1825, 197.8063	57031	-	-
						[M+H]+		549.305	549.306	-1.8	531.2946, 513.2872, 359.1865	10138	-	-
98665-22-6	25	22.326	Ganoderic acid G	P, F	Triterpene	[M-H]-	C30H44O8	531.297	531.296	2.4	513.2846, 495.2775, 457.2592, 439.2504, 401.2325, 303.1969, 253.9191, 129.0550	165568	428114	-
						[M+H]+		533.31	533.311	-1.9	515.3011,497.2908, 479.2783, 461.2640, 367.2233	42068	95246	-
105742-76-5	26	22.526	Ganoderic acid C 6	P, F	Triterpene	[M-H]-	C30H42O8	529.279	529.28	-1.5	479.2442, 437.2361, 399.2134, 367.208, 301.1826, 287.1628, 253.9191, 213.0084, 197.8065, 195.8102	23673	82037
						[M+H]+		531.295	531.296	-2.3	553.2785, 423.2176, 295.1331, 227.1069,187.0757	13158	27879	-
	27	22.891	3β,7β,15α,24-tetrahydroxy-11,23-dioxo-5α-lanosta-8,20E-dien-26-oic acid	P, F	Triterpene	[M-H]-	C30H44O8	531.297	531.296	2.4	515.2996, 441.2650, 301.1790, 197.8063	44591	259868	-
						[M+H]+		533.31	533.311	-1.9	515.2964, 461.2728, 367.2273, 349.2168	8260	40182	-
100665-42-7	28	23.239	Ganoderenic acid C	P, F	Triterpene	[M+HCOO]-	C30H44O7	561.306	561.306	-0.2	515.2996, 473.2529, 443.2067, 383.2555, 303.1969, 287.1628, 265.1420, 233.0789, 211.0974, 197.8063, 193.0867	140184	167246	-
						[M+H]+		517.314	517.317	-4.4	475.2686, 393.2375, 343.2242, 325.2144, 139.0739	28544	22208	-
98665-19-1	29	23.659	Ganoderic acid H	P, F	Triterpene	[M-H]-	C32H44O9	571.289	571.291	-3.7	529.2793, 499.2309, 455.2432, 425.1967, 317.1751, 301.1790	226734	101064	-
						[M+H]+		573.305	573.306	-2.4	595.2890, 477.2691, 459.2535, 383.2192, 347.2008,	75729	22658	-
103773-62-2	30	23.804	Ganoderic acid C 2	P, F	Triterpene	[M-H]-	C30H46O7	517.323	517.317	12.8	1035.6409, 563.3258, 499.3087, 455.3175, 427.21227, 409.2027, 407.2586, 302.1889, 287.1663	237991	574705	-
						[2M+H]+		1037.66	1037.66	-0.2	519.3313, 501.3234, 483.3138, 465.3026, 371.2219, 353.2471, 317.2274, 277.1951, 241.1599, 227.1439, 215.1412	82271	196604	-
100440-26-4	31	24.169	Ganoderic acid J	P	Triterpene	[M-H]-	C30H42O7	513.285	513.285	-1.2	469.2930, 451.2856, 423.2907, 407.2958, 397.2034, 303.1969, 301.1790, 287.1628, 265.1453, 235.1683, 197.8063	63345	-	-
						[M+H]+		515.301	515.301	0.4	497.2817, 479.2828, 461.2640, 443.2673, 407.1666, 349.2130, 331.2047, 289.1597	5174	-	-
2133405-08-8	32	24.289	Lucidenic Acid R	P, F	Triterpene	[M-H]-	C32H44O10	587.288	587.286	3.4	569.2744, 511.2690, 551.2629, 511.2690, 493.2566, 457.2241, 449.2699, 415.2130, 397.2034, 303.1969, 301.1790, 287.1628, 265.1420, 253.9191, 213.0084, 197.8063, 129.0550	99135	145477	-
						[M+H]+		589.303	589.301	3.4	611.2855, 493.2608, 481.2199, 447.2525, 397.2321, 379.2281, 361.2175, 343.2015, 303.1700	46712	303014	-
1417624-35-1	33	24.472	Ganolucidate F	P, F	Triterpene	[M+H]+	C30H46O6	503.337	503.337	-1.2	443.2803, 425.2658, 331.1898, 313.1769,239.1400, 225.1231, 211.1086, 197.0968, 173.0965	23864	IC	-
2259325-52-3	34	24.616	Resinacein H	P, F	Triterpene	[M-H]-	C30H42O8	529.279	529.28	-1.5	1059.5680, 511.2782, 481.2227, 467.2817, 437.2361, 419.2233, 405.2037, 345.1708, 329.1895, 319.2057, 303.1613, 189.1274	229090	480149	-
						[M+H]+		531.295	531.296	-2.3	553.2785, 495.2669, 477.2646, 459.2535, 383.2232, 365.2107. 347.2008, 319.2057, 275.1413, 261.1273	87356	211306	-
2374206-89-8	35	25.252	7β,15α,20-Trihydroxy-3,11,23-trioxo-5α-lanosta-8-en-26-oic Acid	P, F	Triterpene	[M-H]-	C30H44O8	531.297	531.296	2.4	1063.6036, 513.2939, 495.2775, 469.2975, 451.2377, 319.1910, 301.1790, 287.1628, 265.1453, 249.1494, 237.1503, 207.1392	706675	936289	-
						[M+H]+		533.31	533.311	-1.9	1087.5978, 555.2922, 515.3011, 497.2908, 479.2783, 451.2859, 433.2739, 367.2273, 349.2168, 331.2047, 303.2091, 255.1377	180615	314188	-
81907-61-1	36	25.647	Ganoderic acid B	P, F	Triterpene	[M-H]-	C30H44O7	515.309	515.207	-5	1031.6127, 497.2979, 453.3015, 399.2175, 303.1969, 285.1852, 249.1494, 207.1392, 195.1375, 149.0955, 129.0550	264497	553261	-
						[M+H]+		517.314	517.317	-4.4	1033.6263, 499.3051, 481.2962, 463.2833, 445.2728, 387.2191, 369.2061, 351.1965, 337.1821	92656	245577	-
108340-60-9	37	25.938	Ganoderic acid D	P, F	Triterpene	[M-H]-	C30H42O7	513.285	513.285	-1.2	495.2729, 473.2529, 451.2856, 436.2606, 421.2377, 303.1934, 301.1790, 287.1663, 249.1494	NC	350129	-
						[M+H]+		515.301	515.301	0.4	537.2822, 479.2828, 461.2684, 421.2415, 393.2416, 367.2273, 349.2168, 325.1443, 285.135, 239.1052, 213.0902, 211.1116, 187.0757, 139.0739, 121.1008	NC	128889	-
942950-94-9	38	26.194	Ganoderenic acid K	P, F	Triterpene	[M-H]-	C32H44O9	571.293	571.291	4.9	1143.5916, 617.2955, 553.2787, 511.2690, 467.2817, 449.2699, 419.2233, 401.2120, 303.1969, 285.1852, 265.1453, 207.1392, 197.8063	241996	NC	-
						[M+H]+		573.205	573.306	-2.4	595.2890, 555.3018, 529.2779, 477.2691, 467.2820, 449.2669, 431.2574,	36323	NC	-
95311-97-0	39	26.384	Ganoderic acid C	P, F	Triterpene	[M-H]-	C30H42O7	513.289	513.285	7.9	1027.5858, 559.3000, 439.2461, 301.1790, 211.0974, 193.0867, 149.0955, 123.0812	NC	756940	-
						[M+H]+		515.301	515.301	0.4	497.2908, 341.2105, 157.0876, 139.0739	NC	395493	-
2140259-69-2	40	26.463	Spiroganocalitone D	P, F	Triterpene	[M-H]-	C32H44O8	555.298	555.296	4.5	513.2846, 496.2803, 469.2975, 451.2856, 421.2377, 403.2280, 317.1751, 303.1934, 301.1790, 287.1628, 265.1453	464013	-	-
						[M+H]+		557.309	557.311	-3.6	539.2998, 515.3011, 497.2908, 479.2783, 461.2684, 451.2816, 443.2544, 415.2659, 367.2233, 349.2168, 331.2047, 321.2195, 297.1472, 255.1377, 243.1371, 139.0739	125384	NC	-
150033-91-3	41	26.628	Ganoderic acid V1	P, F	Triterpene	[M-H]-	C30H42O7	513.285	513.285	-1.2	1027.5792, 495.2729, 479.2083, 465.2658, 459.2751, 417.2053, 435.2178, 381.2422, 317.1751, 301.1790, 285.1472, 283.1698, 233.0789, 211.0974, 193.0867	77839	554859	-
						[M+H]+		515.301	515.301	0.4	537.2822, 497.2908, 479.2783, 443.2544, 381.2030, 349.2168,	18032	55518	-
1245946-62-6	42	26.794	(7β,12β,20Z)-12-(Acetyloxy)-7-hydroxy-3,11,15,23-tetraoxolanosta-8,20(22)-dien-26-oic acid	P	Triterpene	[M-H]-	C32H42O9	569.274	569.275	-1.2	551.2629, 509.2527, 479.2038, 465.2614, 455.2432, 435.2178, 425.1967, 407.1843, 345.1708, 317.1751, 301.1790, 197.8063	140923	199431	-
						[M+H]+		571.288	571.291	-4.2	593.2738, 493.2608, 475.2508, 447.2525, 419.2281, 379.2321, 343.2051, 291.1882, 263.1415, 235.0976	16835	11779	-
2374206-90-1	43	27.107	12β-Acetoxyganoderic Acid θ	P	Triterpene	[M-H]-	C32H44O9	571.293	571.297	-5.4	553.2836, 515.3089, 511.2690, 497.2888, 481.2227, 467.2817, 437.2318, 317.1751, 301.1790, 285.1472,	746962	-	-
						[M+H]+		573.301	573.306	6.1	499.3051, 477.264, 459.2535, 449.2669, 383.2232, 365.2107, 347.2008, 329.1895, 319.2057, 275.1413, 261.1273, 227.1069, 189.0708	617172	-	-
81907-62-2	44	27.142	Ganoderic acid A	P, F	Triterpene	[2M-H]-	C30H44O7	1031.61	1031.61	3	1087.6000, 515.3040, 497.2933, 467.2817, 437.2318, 300.1790, 285.1507	NC	2030847	-
						[M-H2O+H]+		499.305	499.306	-1.8	477.2646, 459.2535, 383.2232, 365.2107, 347.2008, 329.1895, 319.2057, 261.1273, 227.1038	NC	845245	-
98665-21-5	45	27.393	Ganolucidic acid A	P, F	Triterpene	[M-H]-	C30H44O6	499.309	499.306	5.4	287.201	23890	113159	-
						[M+H]+		501.323	501.322	3.6	353.2471, 347.2008, 259.1735, 215.1412	18636	23474	-
2259320-64-2	46	27.758	Resinacein G	P, F	Triterpene	[M-H]-	C30H40O8	527.265	527.264	1.7	509.2527, 479.2038, 465.2658, 435.2178, 417.2053, 343.1540, 301.1435, 299.1644, 197.8063, 189.1274, 129.0550	15283	536800	-
						[M+H]+		529.283	529.28	4.7	551.2590, 493.2563, 475.2508, 447.2482, 405.2408, 381.2070, 363.1958, 353.2086, 321.1828, 293.1538	3778	184656	-
95311-94-7	47	28.054	Lucideric acid A	P, F	Triterpene	[M-H]-	C27H38O6	457.259	457.259	0.4	1373.7996, 915.5078, 503.2644, 439.2461, 427.2127, 395.2596, 383.2234, 341.1772, 323.1645, 301.1790, 287.1663, 247.1339, 209.1181, 197.8063, 149.0605	73364	467795	-
						[M+H]+		459.276	459.275	1.7	441.2664, 329.1747, 251.1367, 223.1098, 211.1116	3848	74427	-
1803146-27-1	48	28.186	Ganoleucoin E	P, F	Triterpene	[M-H]-	C30H42O8	529.279	529.28	-1.5	1059.5680, 511.2690, 467.2817, 449.2699, 419.2191, 317.1751, 300.1709, 299.1644, 285.1472, 263.1290, 233.1539, 205.1229, 197.8063	61125	786366	-
						[M+H]+		531.295	531.296	-2.3	585.2175, 567.2070, 553.2785, 513.2825, 495.2760, 477.2691, 449.2756, 431.2574,365.2107, 347.2008, 319.2057, 277.1611, 253.1218	NC	124666	-
100665-43-8	49	28.488	Ganoderenic acid D	P, F	Triterpene	[M-H]-	C30H40O7	511.269	511.27	-1.2	1023.5472, 557.2780, 493.2611, 449.2599, 419.2233, 405.2079, 401.2120, 381.2062, 329.1763, 313.1446, 301.1790, 285.1852, 283.1698, 247.1339, 205.1229, 197.8063, 187.1113, 149.0605, 147.0800	108013	708488	-
						[M+H]+		513.283	513.285	-5.3	495.2760, 477.2691, 459.2535, 274.2731, 139.0739	411401	178303	-
98665-18-0	50	28.853	Lucidenic acid F	P, F	Triterpene	[M-H]-	C27H36O6	455.243	455.243	-0.4	501.2502, 445.2952, 425.1967, 411.2511, 395.2229, 381.2062, 331.1889, 301.1790, 299.1644, 247.1339, 209.1181, 199.8038, 197.8063, 195.8102, 149.0605	32168	277976	-
						[M+H]+		457.261	457.259	3.5	479.2380, 421.2415, 381.1990, 287.1347, 269.1163, 199.0752, 187.0757	-	107801	-
2376204-01-0	51	29.036	Gibbosic acid L	P, F	Triterpene	[M-H]-	C30H40O6	495.282	495.275	14.9	452.3856, 418.2514, 301.1826, 283.1698, 247.1339, 193.1237, 149.0605	247176	1372010	-
						[M+H]+		497.291	497.29	1	479.2783, 461.2684, 427.2090, 385.2004, 367.1880, 349.2168, 331.2047, 303.1735, 279.1403, 263.1415, 251.1432, 237.1287, 211.1116, 173.0938	72575	737770	-
98665-16-8	52	29.35	Lucidenic acid D	P, F	Triterpene	[M-H]-	C29H38O8	513.252	513.249	6.4	471.2376, 441.1919, 423.1812, 417.2053, 409.2359, 397.2034, 379.1903, 340.1306, 301.1790, 299.1644, 285.1472, 263.1257, 257.1164, 247.1339, 219.1383	247176	596273	-
						[M+H]+		515.264	515.264	-1.2	537.2490, 509.1651, 437.2311, 419.2197, 391.2276, 377.2106	40407	255457	-
98665-14-6	53	29.629	Ganoderic acid E	P, F	Triterpene	[M-H]-	C30H40O7	511.269	511.27	-1.2	493.2566, 449.2699, 434.2446, 419.2233, 299.1644, 285.1472, 247.1339, 197.8063, 149.0605	156094	891830	-
						[M+H]+		513.287	513.285	3.9	535.2684, 477.2646, 459.2491, 431.2617, 403.2249, 365.2107, 347.2008, 323.1992, 289.1597	41141	618100	-
102607-22-7	54	29.994	Ganolucidic acid D	P, F	Triterpene	[M-H]-	C30H44O6	499.309	499.306	5.4	999.6182, 545.3138, 481.2945, 437.3046, 327.1959, 287.2010, 285.1852, 269.1540, 263.1290, 197.8063, 179.0700	117846	577513	-
						[M+H]+		501.323	501.322	3.6	483.3138, 465.3026, 353.2471, 335.2349, 311.2390, 287.1937, 259.1702, 241.1599, 227.1377, 215.1412, 201.1244, 189.1271, 171.1154, 145.1003, 139.0763, 119.0849, 105.0680	19483	134603	-
1801934-20-2	55	30.131	Ganodernoid D	F	Triterpene	[M-H]-	C32H40O9	567.259	567.259	-1.1	549.2507, 525.2506, 507.2404, 499.3087, 477.1892, 463.2499, 433.2000, 343.1540, 315.1584, 301.1400, 285.1852, 271.1325, 217.0853	-	NC	-
						[M+H]+		569.275	569.275	0	549.2479, 527.2651, 501.3188, 463.2481, 445.2383, 417.2404, 397.1995, 351.1926, 323.2028, 235.0976, 189.0849, 173.0938, 139.0763, 119.0849	-	NC	-
98665-15-7	56	30.495	Ganoderic acid F	P, F	Triterpene	[M-H]-	C32H42O9	569.274	569.275	-1.2	1139.5590, 551.2677, 509.2527, 479.2083, 465.2658, 435.2178, 417.2053, 343.1540, 301.1435, 299.1644, 197.8063, 189.1274	477749	1235170	-
						[M+H]+		571.288	571.291	-4.2	593.2783, 363.1958, 293.1538, 225.0916	249626	834907	-
508182-41-0	57	30.942	Ganoderic acid LM2	P, F	Triterpene	[M-H]-	C30H42O7	513.285	513.285	-1.2	559.2903, 451.2856, 421.2377, 399.2543, 335.1649, 309.1506, 301.1790, 299.1644, 285.1507, 259.1326, 199.8038, 197.8063	70125	344667	-
						[M+H]+		515.301	515.301	0.4	537.2869, 461.2684, 403.2290, 367.2273, 309.1812, 215.1081, 157.1004, 119.0849	18624	88133	-
1309931-91-6	58	31.272	12β-Acetoxy-3,7,11,15,23-pentaoxolanosta-8,20-dien-26-oic acid	P, F	Triterpene	[M-H]-	C32H40O9	567.259	567.259	-1.1	549.2507, 507.2357, 477.1892, 433.2000, 328.1334, 300.1354, 197.8063, 195.8102, 99.9251	2614	54489	-
						[M+H]+		569.275	569.275	0	591.2620, 545.1698, 445.2426, 377.2106, 313.0719, 275.1413, 165.0672	1697	10593	-
114567-45-2	59	32.271	Ganoderiol D	P, F	Triterpene	[M+HCOO]-	C30H48O5	533.347	533.348	-1.3	487.3408, 437.2318, 266.9853, 197.8063, 116.9278, 99.9251	-	128831	-
						[M+H]+		489.36	489.358	4.9	511.3420, 453.3355, 435.3250, 413.3084, 327.2323, 309.2208, 259.1735, 223.1496, 209.1303, 195.1139, 195.1139, 183.1144, 169.1006, 157.1004, 155.0860, 141.0717, 121.0647, 119.0849	872	19868	-
554-62-1	60	33.173	Phytosphingosine	P, F	Fatty acid	[M+H]+	C18H39NO3	318.3	318.301	-3.5	300.2875, 183.1172, 282.2771	303614	800588	-
1265906-35-1	61	34.513	Ganoderitriol M	P, F	Triterpene	[M+H]+	C30H50O4	475.38	475.379	2.9	457.3699, 437.2995, 415.3242, 335.2686, 329.2489, 317.2492, 303.2234, 271.2015, 261.1835, 243.1754, 229.1559, 215.1802, 201.1273, 189.1271, 187.1121, 161.1345, 159.1175, 149.0957, 145.1003, 121.1008, 119.0827, 107.0869, 105.0680, 72.9368	24352	29970	-
52795-55-8	62	35.289	C19-Phytosphingosine	M, P, F	Alkaloid	[M+H]+	C19H41NO3	332.315	332.317	-3.6	173.1341, 145.0979, 119.0849, 105.0701	15911	23687	26194
114567-50-9	63	36.036	赤灵芝酸E (Ganolucidic acid E)	P	Triterpene	[M-H]-	C30H44O5	483.309	483.311	-4.6	529.3170, 439.3190, 421.3092, 287.2010, 285.1852, 197.8063, 162.8372
						[M+H]+		485.327	495.327	0	434.3085, 273.1865, 215.1472, 145.0979, 119.0849	1005	-	-
24006-62-0	64	37.018	C20-Dihydrosphingosine	P, F	Fatty acid	[M+H]+	C20H43NO2	330.338	330.337	1.2	312.3229, 197.1312, 169.0979, 157.1004	205036	715059	-	-	-	-	-	-	-	-
3530-53-8	65	37.166	C20-Phytosphingosine	P, F	Fatty acid	[M+H]+	C20H43NO3	346.332	346.332	0	310.3084, 286.3102, 256.2632, 182.9843, 169.9771, 141.9577, 139.9875, 128.9495	181091	355599	-
2415442-12-3	66	39.722	24,​25-​epoxy-​26,​27-​dihydryoxy-Lanosta-​7,​9(11)​-​dien-​3-​one	F	Triterpene	[M+H]+	C30H46O4	471.347	471.347	-1.3	493.3244, 435.2865, 413.3043, 397.3137, 327.2323, 271.1678, 259.1669, 189.1271, 121.0647	-	7786	-
463-40-1	67	40.169	Linolenic acid	M	Fatty acid	[M+H]+	C18H30O2	279.233	279.232	0.7	184.0737, 156.0430, 145.1028	-	-	19267
78113-25-4	68	40.301	2-Amino-1,3-docosanediol	P, F	Fatty acid	[M+H]+	C22H47NO2	358.369	358.368	0.6	340.3568, 189.0539, 184.0709, 106.0853, 88.0754	26061	99470	-
1310041-73-6	69	41.13	Ganodermaside D	F	Steroide	[M-H]-	C28H40O2	407.292	407.295	-8.1	345.2925, 315.0458, 293.2100, 279.2321, 255.2322, 241.0090, 199.8038, 197.8063, 145.0610, 127.0511, 116.9278	-	141719	-
						[M+H]+		409.308	409.311	-6.4	363.1880, 335.2124, 283.2026, 223.1434, 184.0709, 159.1175, 145.0979	-	14230	-
2171032-83-8	232	41.729	(11α)​-11,​26,​27-​trihydroxy-​lanosta-​8,​24-​diene-​3,​7-​dione	2,3,9	Triterpene	[M-H]-	C30H46O5	485.327	485.327	1	401.2325, 377.1638, 327.2329, 303.2326, 301.1790, 293.2100, 279.2321, 255.2322, 197.8063, 162.8398, 134.8944, 116.9278, 99.9251	NC	-	-
51197-09-2	70	41.781	9-Hydroxy-(10E,12Z,15Z)-octadecatrienoic acid	M, P, F	Fatty acid	[M-H]-	C18H30O3	293.214	293.212	6.1	279.2321, 255.2322, 241.0090, 199.8038, 197.8063, 195.8102, 185.1171, 152.9953, 146.9633, 136.8896, 134.8944, 125.0972, 116.9278, 99.9251	24519	38651	9834
						[M+H]+		295.228	295.227	2.4	277.2156, 193.0530, 184.0737, 149.0233, 141.1106, 105.0701, 105.0701, 91.0536	8478	10631	8824
114567-46-3	71	41.912	Ganoderiol E	F	Triterpene	[M+HCOO]-	C30H48O4	517.356	517.353	5.4	467.3171, 407.1843, 303.2326, 279.2321. 255.2322, 197.8063	-	20152	-
						[M+Na]+		495.34	495.345	-10.5	457.3699, 329.2452, 311.2390, 269.1868, 243.1722, 229.1590, 189.1243, 159.1175, 145.1003, 119.0849	-	6148	-
173075-45-1	72	43.789	Ganoderic acid DM	P, F	Triterpene	[M+HCOO]-	C30H44O4	513.322	513.322	0.2	467.3215, 423.3244, 407.2958, 369.2421, 341.1735, 325.2509, 309.2226, 303.2326, 283.2628, 279.2321, 255.2322, 197.8063	-	100910	-
						[M+H]+		469.332	469.332	0.9	327.2323,287.2006, 259.1702, 241.1599, 189.1243, 173.0938, 149.0957, 121.0647	10749	42775	-
107900-76-5	73	45.147	Ganodermanondiol	P	Triterpene	[M+H]+	C30H48O3	455.351	455.353	-4.4	437.3295, 419.3370, 327.2323, 259.1702, 189.1243, 157.1004, 121.0647, 119.0849, 91.0536	5192	23328	-
166318-86-1	74	47.336	Demethylincisterol A3	M		[M-H]-	C21H32O3	331.227	331.227	-1.8	279.232	-	-	1230
						[M+H]+		333.241	333.241	-6	319.1947, 184.0737, 156.0456	-	-	8216
516-85-8	75	48.458	9(11)-Dehydroergosterol	M	Steroide	[M+H]+	C28H42O	395.33	395.331	-3.5	377.3219, 293.2274, 159.1175, 157.1004, 142.0772, 141.0693, 129.0704	-	-	119406
110241-33-3	76	23.057	(Lucidenic acid M	P	Triterpene	[M-H]-	C27H42O6	461.291	461.29	2	507.2957, 349.2028, 303.1934, 287.1628, 249.1494, 197.8063, 195.8102, 162.8372, 146.9633, 125.0972	29538	-	-
364622-33-3	77	24.403	Lucidenic acid N	P, F	Triterpene	[M-H]-	C27H40O6	459.275	459.275	0.9	505.2780, 441.2650, 397.2728, 385.2380, 353.2083, 343.1290, 303.1939, 287.2010, 249.1494, 209.1181, 197.8063	195790	NC	-
97134-11-7	78	25.574	Pinellic acid	M	Fatty acid	[M-H]-	C18H34O5	329.233	329.233	0	211.1329, 171.1025, 99.9233	-	-	58770
1309931-86-9	79	29.766	12-Acetoxy-3-hydroxy-7,11,15-trioxolanost-8,16,24-trien-26-oic acid	P	Triterpene	[M-H]-	C32H42O8	553.279	553.28	-2.5	467.2817, 449.2699, 419.2233, 301.1790, 285.1472, 263.1290, 197.8063, 195.8102,	68211	-	-
433284-50-5	80	35.893	Elfvingic acid B	F	Triterpene	[M-H]-	C30H40O8	527.265	527.264	1.7	509.2527, 483.3088, 465.2614, 435.2178, 311.2202, 235.9255, 205.8389, 199.8038, 197.8063, 195.8102, 116.9278, 99.9251	-	59543	-
929248-72-6	81	36.89	7-Oxoganoderic acid Z	F	Triterpene	[M+HCOO]-	C30H46O4	515.337	515.337	-12	343.1920, 299.1998	-	123847	-
2338518-92-4	82	37.296	Ganoderic Acid ZXYL	F	Triterpene	[M-H]-	C30H46O5	485.327	485.327	1	423.3244, 290.9847, 279.2321, 234.1240, 197.8063, 160.8399, 152.9953, 134.8944, 116.9278, 99.9251	-	27453	-
1191255-15-8	83	38.229	Ganomycin I	F	Meroterpenoids	[M-H]-	C21H26O4	341.177	341.175	5.6	297.1847, 279.2321, 255.2322, 159.0454, 143.0486, 121.0276, 116.9278, 99.9251	-	199644	-
						[M+H]+		343.19	343.191	-2.3	297.1859, 253.1935, 209.1273, 199.0752, 173.0615, 161.1319	-	-	-
29350-74-1	84	40.272	13-hydroxyoctadecadieno​ic acid	M, P, F	Fatty acid	[M-H]-	C18H32O3	295.228	295.227	2.4	277.2173, 255.2322, 197.8063, 152.9953, 99.9251	132227	457388	41501
2171032-83-8	85	41.748	(11α)​-11,​26,​27-​trihydroxy-​lanosta-​8,​24-​diene-​3,​7-​dione	P	Triterpene	[M-H]-	C30H46O5	485.327	485.327	1	401.2325, 377.1638, 327.2329, 303.2326, 301.1790, 293.2100, 279.2321, 255.2322, 197.8063, 162.8398, 134.8944, 116.9278, 99.9251	IC
764-67-0	86	46.931	2-​Hydroxy-​hexadecanoic acid	M, P, F	Fatty acid	[M-H]-	C16H32O3	271.227	271.227	-1.1	255.2322, 225.2199, 197.8063, 168.0430, 146.9633	9264	285276	20203
103992-91-2	87	48.432	Ganoderic acid T	M	Triterpene	[M-H]-	C36H52O8	611.359	611.358	0.2	657.3638, 551.3378, 325.1853, 279.2282, 183.0130	-	-	6256
373-49-9	88	48.792	Palmitoleic acid	M		[M-H]-	C16H30O2	253.216	253.217	-3.9	99.9233	-	-	45486
629-22-1	89	51.571	2-​Hydroxy-​octadecanoic acid	M, P, F	Fatty acid	[M-H]-	C18H36O3	299.26	299.259	4.7	279.2321, 253.2540, 146.9633, 116.9278	80744	447537	15741
